# Supplementary material for: Structural Characterization of Hypoxia Inducible Factor α—Prolyl Hydroxylase Domain 2 Interaction through MD Simulations
Source: Int J Mol Sci. 2023 Mar 1;24(5):4710. doi: 10.3390/ijms24054710 (PMC10003257; doi:10.3390/ijms24054710)
Supplement: Supplementary file 1 [file ijms-24-04710-s001.zip › Table S1.xlsx]

## Sheet: Table S1
Table S1. Binding free energy values
PHD2/HIF-1α	PHD2/HIF-2α	PHD2/HIF-2α (TPO)	PHD2/HIF-1α (TPO)
1° run	1° run	1° run	1° run
-91.59	-103.9	-85.09	-134.09
-122.86	-66.19	-86.19	-111.59
-112.09	-104.53	-77.97	-100.15
-118.99	-111.72	-80.58	-116.31
-130.05	-81.37	-85.56	-143.6
-115.23	-76.12	-96.08	-100.67
-115.135	-90.6383	-85.245	-117.735	MEAN
172.128	341.538	38.6203	315.344	VARIANCE
13.1198	18.4808	6.21452	17.7579	STANDARD DEVIATION
5.35612	7.54474	2.53707	7.24965	STANDARD ERROR
2° run	2° run
-124.14	-115.89
-113.25	-83.75
-110.73	-111.46
-108.02	-108.19
-121.77	-90.95
-112.98	-90.33
-115.148	-100.095			MEAN
40.6673	178.064			VARIANCE
6.37709	13.3441			STANDARD DEVIATION
2.60344	5.44769			STANDARD ERROR
3° run	3° run
-114.96	-91.64
-115.58	-64.9
-115.68	-70.07
-138.01	-113.03
-114.77	-63.16
-99.94	-80.47
-116.49	-80.545			MEAN
148.759	367.022			VARIANCE
12.1967	19.1578			STANDARD DEVIATION
4.97928	7.82115			STANDARD ERROR
4° run
-105.43
-127.28
-88.76
-74.03
-122.76
-76.64
-99.15				MEAN
526.767				VARIANCE
22.9514				STANDARD DEVIATION
9.36987				STANDARD ERROR
