# Supplementary material for: Structural Characterization of Hypoxia Inducible Factor α—Prolyl Hydroxylase Domain 2 Interaction through MD Simulations
Source: Int J Mol Sci. 2023 Mar 1;24(5):4710. doi: 10.3390/ijms24054710 (PMC10003257; doi:10.3390/ijms24054710)
Supplement: Supplementary file 1 [file ijms-24-04710-s001.zip › Table S2.xlsx]

## Sheet: Table S2
Table S2. Shapiro-Wilk test
PHD2/HIF-1α									PHD2/HIF-2α									PHD2/HIF-2α (TPO)
1° run									1° run									1° run
-91.59		n	6						-66.19		n	6						-77.97		n	6
-112.09						diff	a*diff		-76.12						diff	a*diff		-80.58						diff	a*diff
-115.23		a1	0.6431		x6-x1	-38.46	-24.7336		-81.37		a1	0.6431		x6-x1	-45.53	-29.2803		-85.09		a1	0.6431		x6-x1	-18.11	-11.6465
-118.99		a2	0.2805		x5-x2	-10.77	-3.02098		-103.9		a2	0.2805		x5-x2	-28.41	-7.96901		-85.56		a2	0.2805		x5-x2	-5.61	-1.5736
-122.86		a3	0.0875		x4-x3	-3.76	-0.329		-104.53		a3	0.0875		x4-x3	-22.53	-1.97137		-86.19		a3	0.0875		x4-x3	-0.47	-0.041125
-130.05							-28.0836		-111.72							-39.2207		-96.08							-13.2613
		SS	860.642								SS	1707.69								SS	193.101
		b	-28.0836								b	-39.2207								b	-13.2613
		W=b^2/SS	0.916396								W=b^2/SS	0.900786								W=b^2/SS	0.91072
		0.826	0.1		X=W	Y=(y2-y1)*(x-x1)/(x2-x1)+y1					0.826	0.1		X=W	Y=(y2-y1)*(x-x1)/(x2-x1)+y1					0.826	0.1		X=W	Y=(y2-y1)*(x-x1)/(x2-x1)+y1
		0.927	0.5		X1=0,826	Y1=0.1					0.927	0.5		X1=0,826	Y1=0.1					0.927	0.5		X1=0,826	Y1=0.1
		p-value	0.458006		X2=0,927	Y2=0.5					p-value	0.396183		X2=0,927	Y2=0.5					p-value	0.435526		X2=0,927	Y2=0.5
			p>0.05 (H0 not rejected)									p>0.05 (H0 not rejected)									p>0.05 (H0 not rejected)
			normal distribution									normal distribution									normal distribution
																		PHD2/HIF-1α (TPO)
2° run									2° run									1° run
-108.02		n	6						-83.75		n	6						-100.15		n	6
-110.73						diff	a*diff		-90.33						diff	a*diff		-100.67						diff	a*diff
-112.98		a1	0.6431		x6-x1	-16.12	-10.3668		-90.95		a1	0.6431		x6-x1	-32.14	-20.6692		-111.59		a1	0.6431		x6-x1	-43.45	-27.9427
-113.25		a2	0.2805		x5-x2	-11.04	-3.09672		-108.19		a2	0.2805		x5-x2	-21.13	-5.92696		-116.31		a2	0.2805		x5-x2	-33.42	-9.37431
-121.77		a3	0.0875		x4-x3	-0.27	-0.023625		-111.46		a3	0.0875		x4-x3	-17.24	-1.5085		-134.09		a3	0.0875		x4-x3	-4.72	-0.413
-124.14							-13.4871		-115.89							-28.1047		-143.6							-37.73
		SS	203.337								SS	890.32								SS	1576.72
		b	-13.4871								b	-28.1047								b	-37.73
		W=b^2/SS	0.894587								W=b^2/SS	0.88718								W=b^2/SS	0.902856
		0.826	0.1		X=W	Y=(y2-y1)*(x-x1)/(x2-x1)+y1					0.826	0.1		X=W	Y=(y2-y1)*(x-x1)/(x2-x1)+y1					0.826	0.1		X=W	Y=(y2-y1)*(x-x1)/(x2-x1)+y1
		0.927	0.5		X1=0,826	Y1=0.1					0.927	0.5		X1=0,826	Y1=0.1					0.927	0.5		X1=0,826	Y1=0.1
		p-value	0.371631		X2=0,927	Y2=0.5					p-value	0.342299		X2=0,927	Y2=0.5					p-value	0.40438		X2=0,927	Y2=0.5
			p>0.05 (H0 not rejected)									p>0.05 (H0 not rejected)									p>0.05 (H0 not rejected)
			normal distribution									normal distribution									normal distribution
3° run									3° run
-99.94		n	6						-63.16		n	6
-114.77						diff	a*diff		-64.9						diff	a*diff
-114.96		a1	0.6431		x6-x1	-38.07	-24.4828		-70.07		a1	0.6431		x6-x1	-49.87	-32.0714
-115.58		a2	0.2805		x5-x2	-0.91	-0.255255		-80.47		a2	0.2805		x5-x2	-26.74	-7.50057
-115.68		a3	0.0875		x4-x3	-0.62	-0.05425		-91.64		a3	0.0875		x4-x3	-10.4	-0.91
-138.01							-24.7923		-113.03							-40.482
		SS	743.796
		b	-24.7923								SS	1835.11
		W=b^2/SS	0.826381								b	-40.482
		0.826	0.1		X=W	Y=(y2-y1)*(x-x1)/(x2-x1)+y1					W=b^2/SS	0.89302
		0.927	0.5		X1=0,826	Y1=0.1					0.826	0.1		X=W	Y=(y2-y1)*(x-x1)/(x2-x1)+y1
		p-value	0.101509		X2=0,927	Y2=0.5					0.927	0.5		X1=0,826	Y1=0.1
			p>0.05 (H0 not rejected)								p-value	0.365426		X2=0,927	Y2=0.5
			normal distribution									p>0.05 (H0 not rejected)
												normal distribution
4° run
-74.03		n	6
-76.64						diff	a*diff
-88.76		a1	0.6431		x6-x1	-53.25	-34.2451
-105.43		a2	0.2805		x5-x2	-46.12	-12.9367
-122.76		a3	0.0875		x4-x3	-16.67	-1.45863
-127.28							-48.6404
		SS	2633.83
		b	-48.6404
		W=b^2/SS	0.898266
		0.826	0.1		X=W	Y=(y2-y1)*(x-x1)/(x2-x1)+y1
		0.927	0.5		X1=0,826	Y1=0.1
		p-value	0.386204		X2=0,927	Y2=0.5
			p>0.05 (H0 not rejected)
			normal distribution
