# Supplementary material for: Structural Characterization of Hypoxia Inducible Factor α—Prolyl Hydroxylase Domain 2 Interaction through MD Simulations
Source: Int J Mol Sci. 2023 Mar 1;24(5):4710. doi: 10.3390/ijms24054710 (PMC10003257; doi:10.3390/ijms24054710)
Supplement: Supplementary file 1 [file ijms-24-04710-s001.zip › Table S3.xlsx]

## Sheet: Table S3
Table S3. Homogeneity variances
PHD2/HIF-1α	PHD2/HIF-2α	PHD2/HIF-2α (TPO)	PHD2/HIF-1α (TPO)
1° run	1° run	1° run	1° run
-91.59	-103.9	-85.09	-134.09				PHD2/HIF-1α (1°run)	PHD2/HIF-1α (2°run)	PHD2/HIF-1α (3°run)	PHD2/HIF-1α (4°run)	PHD2/HIF-2α (1°run)	PHD2/HIF-2α (2°run)	PHD2/HIF-2α (3°run)	PHD2/HIF-2α (TPO)	PHD2/HIF-1α (TPO)
-122.86	-66.19	-86.19	-111.59			PHD2/HIF-1α (1°run)	-	-	-	-	-	-	-	-	-
-112.09	-104.53	-77.97	-100.15			PHD2/HIF-1α (2°run)	4.2326	-	-	-	-	-	-	-	-
-118.99	-111.72	-80.58	-116.31			PHD2/HIF-1α (3°run)	1.15709	3.65795	-	-	-	-	-	-	-
-130.05	-81.37	-85.56	-143.6			PHD2/HIF-1α (4°run)	3.06031	12.9531	3.54107	-	-	-	-	-	-
-115.23	-76.12	-96.08	-100.67			PHD2/HIF-2α (1°run)	1.98421	8.39835	2.29591	1.54234	-	-	-	-	-
172.128	341.538	38.6203	315.344	VARIANCE		PHD2/HIF-2α (2°run)	1.03448	4.37855	1.19699	2.9583	1.91807	-	-	-	-
						PHD2/HIF-2α (3°run)	2.13226	9.02498	2.46722	1.43525	1.07461	2.06118	-	-	-
2° run	2° run					PHD2/HIF-2α (TPO)	4.45694	1.053	3.85184	13.6396	8.8435	4.61063	9.50335	-	-
-124.14	-115.89					PHD2/HIF-1α (TPO)	1.83203	7.75424	2.11983	1.67045	1.08306	1.77096	1.16388	8.16526	-
-113.25	-83.75
-110.73	-111.46						ratio < 4: homogeneous variances		--> Two sample t-test
-108.02	-108.19						ratio > 4: non-homogeneous variances		--> Welch's t-test
-121.77	-90.95
-112.98	-90.33
40.6673	178.064			VARIANCE
3° run	3° run
-114.96	-91.64
-115.58	-64.9
-115.68	-70.07
-138.01	-113.03
-114.77	-63.16
-99.94	-80.47
148.759	367.022			VARIANCE
4° run
-105.43
-127.28
-88.76
-74.03
-122.76
-76.64
526.767				VARIANCE
