# Supplementary material for: Structural Characterization of Hypoxia Inducible Factor α—Prolyl Hydroxylase Domain 2 Interaction through MD Simulations
Source: Int J Mol Sci. 2023 Mar 1;24(5):4710. doi: 10.3390/ijms24054710 (PMC10003257; doi:10.3390/ijms24054710)
Supplement: Supplementary file 1 [file ijms-24-04710-s001.zip › Table S4.xlsx]

## Sheet: Table S4
Table S4. t-Test
PHD2/HIF-1α	PHD2/HIF-2α	PHD2/HIF-2α (TPO)	PHD2/HIF-1α (TPO)
1° run	1° run	1° run	1° run
-91.59	-103.9	-85.09	-134.09				PHD2/HIF-1α (1°run)	PHD2/HIF-1α (2°run)	PHD2/HIF-1α (3°run)	PHD2/HIF-1α (4°run)	PHD2/HIF-2α (1°run)	PHD2/HIF-2α (2°run)	PHD2/HIF-2α (3°run)	PHD2/HIF-2α (TPO)	PHD2/HIF-1α (TPO)
-122.86	-66.19	-86.19	-111.59			PHD2/HIF-1α (1°run)	-	-	-	-	-	-	-	-	-
-112.09	-104.53	-77.97	-100.15			PHD2/HIF-1α (2°run)	0.998274	-	-	-	-	-	-	-	-
-118.99	-111.72	-80.58	-116.31			PHD2/HIF-1α (3°run)	0.85671	0.816098	-	-	-	-	-	-	-
-130.05	-81.37	-85.56	-143.6			PHD2/HIF-1α (4°run)	0.169388	0.153043	0.133265	-
-115.23	-76.12	-96.08	-100.67			PHD2/HIF-2α (1°run)	0.0244161	0.0211306	0.016963	0.495387	-	-	-	-	-
-115.135	-90.6383	-85.245	-117.735	MEAN		PHD2/HIF-2α (2°run)	0.0773167	0.0406223	0.0505727	0.932242	0.333491	-	-	-	-
						PHD2/HIF-2α (3°run)	0.00446985	0.00550517	0.00307456	0.158399	0.374869	0.0673825	-	-	-
2° run	2° run					PHD2/HIF-2α (TPO)	0.00140747	9.21709e-06	0.00023053	0.204245	0.522838	0.0424283	0.000668456	-	-
-124.14	-115.89					PHD2/HIF-1α (TPO)	0.778891	0.747976	0.89024	0.147778	0.0269644	0.0803814	0.00584907	0.00509762	-
-113.25	-83.75
-110.73	-111.46						p > 0.05 between replicas		p-value < 0.05 --> H0 rejected --> H1 accepted --> means are statistically different
-108.02	-108.19						p < 0.05		p-value > 0.05 --> H0 accepted --> means are not statistically different
-121.77	-90.95
-112.98	-90.33
-115.148	-100.095			MEAN
3° run	3° run
-114.96	-91.64
-115.58	-64.9
-115.68	-70.07
-138.01	-113.03
-114.77	-63.16
-99.94	-80.47
-116.49	-80.545			MEAN
4° run
-105.43
-127.28
-88.76
-74.03
-122.76
-76.64
-99.15				MEAN
